# Supplementary material for: Connect Active Programme (CAP): A Pilot RCT to Enhance Physical Activity and Intergenerational Relationships Through Dyadic Digital Walking Exercises
Source: Healthcare (Basel). 2025 Aug 19;13(16):2043. doi: 10.3390/healthcare13162043 (PMC12385363; doi:10.3390/healthcare13162043)
Supplement: Supplementary file 1 [file healthcare-13-02043-s001.zip]

Archive with 1 entries (1 files):
- healthcare-3766181-supplementary.pdf
